# Supplementary material for: Avian malaria alters the dynamics of blood feeding in Culex pipiens mosquitoes
Source: Malar J. 2019 Mar 15;18:82. doi: 10.1186/s12936-019-2690-5 (PMC6420798; doi:10.1186/s12936-019-2690-5)
Supplement: Supplementary file 4 — Additional file 4. Data indicates the time at which uninfected and sporozoite-infected mosquitoes completed their blood meal (replicated on 6 uninfected birds). [file 12936_2019_2690_MOESM4_ESM.txt]

mosquito	bird	infection	color	engorged	time
1	bird1	non-infected	red	1	10
2	bird1	non-infected	red	1	20
3	bird1	non-infected	red	1	20
4	bird1	non-infected	red	1	20
5	bird1	non-infected	red	1	20
6	bird1	non-infected	red	1	20
7	bird1	non-infected	red	1	30
8	bird1	non-infected	red	1	30
9	bird1	non-infected	red	1	30
10	bird1	non-infected	red	1	30
11	bird1	non-infected	red	1	30
12	bird1	non-infected	red	1	30
13	bird1	non-infected	red	1	40
14	bird1	non-infected	red	1	50
15	bird1	non-infected	red	1	50
16	bird1	non-infected	red	1	60
17	bird1	non-infected	red	1	60
18	bird1	non-infected	red	1	60
19	bird1	non-infected	red	1	70
20	bird1	non-infected	red	1	80
21	bird1	non-infected	red	1	80
22	bird1	non-infected	red	1	90
23	bird1	non-infected	red	1	90
24	bird1	non-infected	red	1	100
25	bird1	non-infected	red	1	110
26	bird1	non-infected	red	1	110
27	bird1	non-infected	red	1	120
28	bird1	non-infected	red	1	120
29	bird1	non-infected	red	1	120
30	bird1	non-infected	red	1	130
31	bird1	non-infected	red	1	130
32	bird1	non-infected	red	1	140
33	bird1	non-infected	red	1	150
34	bird1	non-infected	red	1	170
35	bird1	non-infected	red	0	180
36	bird1	non-infected	red	0	180
37	bird1	non-infected	red	0	180
38	bird1	non-infected	red	0	180
39	bird1	non-infected	red	0	180
40	bird1	non-infected	red	0	180
41	bird1	non-infected	red	0	180
42	bird1	non-infected	red	0	180
43	bird1	non-infected	red	0	180
44	bird1	infected	yellow	1	20
45	bird1	infected	yellow	1	20
46	bird1	infected	yellow	1	20
47	bird1	infected	yellow	1	20
48	bird1	infected	yellow	1	20
49	bird1	infected	yellow	1	30
50	bird1	infected	yellow	1	30
51	bird1	infected	yellow	1	40
52	bird1	infected	yellow	1	50
53	bird1	infected	yellow	1	50
54	bird1	infected	yellow	1	50
55	bird1	infected	yellow	1	60
56	bird1	infected	yellow	1	60
57	bird1	infected	yellow	1	60
58	bird1	infected	yellow	1	90
59	bird1	infected	yellow	1	90
60	bird1	infected	yellow	1	90
61	bird1	infected	yellow	1	100
62	bird1	infected	yellow	1	100
63	bird1	infected	yellow	1	100
64	bird1	infected	yellow	1	100
65	bird1	infected	yellow	1	110
66	bird1	infected	yellow	1	110
67	bird1	infected	yellow	1	110
68	bird1	infected	yellow	1	110
69	bird1	infected	yellow	1	110
70	bird1	infected	yellow	1	120
71	bird1	infected	yellow	1	130
72	bird1	infected	yellow	1	140
73	bird1	infected	yellow	1	140
74	bird1	infected	yellow	1	140
75	bird1	infected	yellow	1	140
76	bird1	infected	yellow	1	150
77	bird1	infected	yellow	1	150
78	bird1	infected	yellow	1	150
79	bird1	infected	yellow	1	150
80	bird1	infected	yellow	1	160
81	bird1	infected	yellow	1	180
82	bird1	infected	yellow	0	180
83	bird1	infected	yellow	0	180
84	bird1	infected	yellow	0	180
85	bird1	infected	yellow	0	180
86	bird1	infected	yellow	0	180
87	bird1	infected	yellow	0	180
88	bird1	infected	yellow	0	180
89	bird1	infected	yellow	0	180
90	bird1	infected	yellow	0	180
91	bird2	non-infected	yellow	1	10
92	bird2	non-infected	yellow	1	20
93	bird2	non-infected	yellow	1	20
94	bird2	non-infected	yellow	1	20
95	bird2	non-infected	yellow	1	20
96	bird2	non-infected	yellow	1	20
97	bird2	non-infected	yellow	1	30
98	bird2	non-infected	yellow	1	30
99	bird2	non-infected	yellow	1	30
100	bird2	non-infected	yellow	1	40
101	bird2	non-infected	yellow	1	40
102	bird2	non-infected	yellow	1	60
103	bird2	non-infected	yellow	1	60
104	bird2	non-infected	yellow	1	70
105	bird2	non-infected	yellow	1	70
106	bird2	non-infected	yellow	1	90
107	bird2	non-infected	yellow	1	90
108	bird2	non-infected	yellow	1	90
109	bird2	non-infected	yellow	1	90
110	bird2	non-infected	yellow	1	100
111	bird2	non-infected	yellow	1	100
112	bird2	non-infected	yellow	1	100
113	bird2	non-infected	yellow	1	110
114	bird2	non-infected	yellow	1	110
115	bird2	non-infected	yellow	1	120
116	bird2	non-infected	yellow	1	120
117	bird2	non-infected	yellow	1	120
118	bird2	non-infected	yellow	1	130
119	bird2	non-infected	yellow	1	150
120	bird2	non-infected	yellow	1	160
121	bird2	non-infected	yellow	1	170
122	bird2	non-infected	yellow	1	180
123	bird2	non-infected	yellow	0	180
124	bird2	non-infected	yellow	0	180
125	bird2	non-infected	yellow	0	180
126	bird2	non-infected	yellow	0	180
127	bird2	non-infected	yellow	0	180
128	bird2	non-infected	yellow	0	180
129	bird2	non-infected	yellow	0	180
130	bird2	non-infected	yellow	0	180
131	bird2	non-infected	yellow	0	180
132	bird2	infected	red	1	10
133	bird2	infected	red	1	20
134	bird2	infected	red	1	20
135	bird2	infected	red	1	20
136	bird2	infected	red	1	20
137	bird2	infected	red	1	30
138	bird2	infected	red	1	30
139	bird2	infected	red	1	60
140	bird2	infected	red	1	60
141	bird2	infected	red	1	60
142	bird2	infected	red	1	60
143	bird2	infected	red	1	70
144	bird2	infected	red	1	90
145	bird2	infected	red	1	100
146	bird2	infected	red	1	100
147	bird2	infected	red	1	100
148	bird2	infected	red	1	110
149	bird2	infected	red	1	110
150	bird2	infected	red	1	110
151	bird2	infected	red	1	110
152	bird2	infected	red	1	120
153	bird2	infected	red	1	120
154	bird2	infected	red	1	120
155	bird2	infected	red	1	130
156	bird2	infected	red	1	130
157	bird2	infected	red	1	130
158	bird2	infected	red	1	140
159	bird2	infected	red	1	140
160	bird2	infected	red	1	140
161	bird2	infected	red	1	150
162	bird2	infected	red	1	150
163	bird2	infected	red	1	170
164	bird2	infected	red	0	180
165	bird2	infected	red	0	180
166	bird2	infected	red	0	180
167	bird2	infected	red	0	180
168	bird2	infected	red	0	180
169	bird2	infected	red	0	180
170	bird2	infected	red	0	180
171	bird2	infected	red	0	180
172	bird2	infected	red	0	180
173	bird2	infected	red	0	180
174	bird3	infected	yellow	1	20
175	bird3	infected	yellow	1	20
176	bird3	infected	yellow	1	20
177	bird3	infected	yellow	1	30
178	bird3	infected	yellow	1	30
179	bird3	infected	yellow	1	30
180	bird3	infected	yellow	1	30
181	bird3	infected	yellow	1	30
182	bird3	infected	yellow	1	30
183	bird3	infected	yellow	1	50
184	bird3	infected	yellow	1	50
185	bird3	infected	yellow	1	60
186	bird3	infected	yellow	1	60
187	bird3	infected	yellow	1	60
188	bird3	infected	yellow	1	60
189	bird3	infected	yellow	1	70
190	bird3	infected	yellow	1	70
191	bird3	infected	yellow	1	70
192	bird3	infected	yellow	1	70
193	bird3	infected	yellow	1	70
194	bird3	infected	yellow	1	80
195	bird3	infected	yellow	1	90
196	bird3	infected	yellow	1	90
197	bird3	infected	yellow	1	90
198	bird3	infected	yellow	1	110
199	bird3	infected	yellow	1	120
200	bird3	infected	yellow	1	120
201	bird3	infected	yellow	1	120
202	bird3	infected	yellow	1	130
203	bird3	infected	yellow	1	130
204	bird3	infected	yellow	1	130
205	bird3	infected	yellow	1	130
206	bird3	infected	yellow	1	130
207	bird3	infected	yellow	1	140
208	bird3	infected	yellow	1	140
209	bird3	infected	yellow	1	140
210	bird3	infected	yellow	1	150
211	bird3	infected	yellow	1	170
212	bird3	infected	yellow	1	180
213	bird3	infected	yellow	0	180
214	bird3	infected	yellow	0	180
215	bird3	infected	yellow	0	180
216	bird3	infected	yellow	0	180
217	bird3	infected	yellow	0	180
218	bird3	infected	yellow	0	180
219	bird3	infected	yellow	0	180
220	bird3	infected	yellow	0	180
221	bird3	infected	yellow	0	180
222	bird3	infected	yellow	0	180
223	bird3	infected	yellow	0	180
224	bird3	infected	yellow	0	180
225	bird3	non-infected	red	1	10
226	bird3	non-infected	red	1	10
227	bird3	non-infected	red	1	10
228	bird3	non-infected	red	1	10
229	bird3	non-infected	red	1	20
230	bird3	non-infected	red	1	20
231	bird3	non-infected	red	1	20
232	bird3	non-infected	red	1	30
233	bird3	non-infected	red	1	30
234	bird3	non-infected	red	1	30
235	bird3	non-infected	red	1	30
236	bird3	non-infected	red	1	30
237	bird3	non-infected	red	1	40
238	bird3	non-infected	red	1	50
239	bird3	non-infected	red	1	60
240	bird3	non-infected	red	1	60
241	bird3	non-infected	red	1	60
242	bird3	non-infected	red	1	60
243	bird3	non-infected	red	1	60
244	bird3	non-infected	red	1	60
245	bird3	non-infected	red	1	70
246	bird3	non-infected	red	1	80
247	bird3	non-infected	red	1	80
248	bird3	non-infected	red	1	80
249	bird3	non-infected	red	1	100
250	bird3	non-infected	red	1	110
251	bird3	non-infected	red	1	110
252	bird3	non-infected	red	1	110
253	bird3	non-infected	red	1	140
254	bird3	non-infected	red	1	150
255	bird3	non-infected	red	1	180
256	bird3	non-infected	red	0	180
257	bird3	non-infected	red	0	180
258	bird3	non-infected	red	0	180
259	bird3	non-infected	red	0	180
260	bird3	non-infected	red	0	180
261	bird3	non-infected	red	0	180
262	bird4	non-infected	yellow	1	20
263	bird4	non-infected	yellow	1	20
264	bird4	non-infected	yellow	1	20
265	bird4	non-infected	yellow	1	20
266	bird4	non-infected	yellow	1	20
267	bird4	non-infected	yellow	1	20
268	bird4	non-infected	yellow	1	20
269	bird4	non-infected	yellow	1	20
270	bird4	non-infected	yellow	1	20
271	bird4	non-infected	yellow	1	30
272	bird4	non-infected	yellow	1	30
273	bird4	non-infected	yellow	1	30
274	bird4	non-infected	yellow	1	30
275	bird4	non-infected	yellow	1	30
276	bird4	non-infected	yellow	1	40
277	bird4	non-infected	yellow	1	50
278	bird4	non-infected	yellow	1	50
279	bird4	non-infected	yellow	1	60
280	bird4	non-infected	yellow	1	60
281	bird4	non-infected	yellow	1	60
282	bird4	non-infected	yellow	1	60
283	bird4	non-infected	yellow	1	60
284	bird4	non-infected	yellow	1	60
285	bird4	non-infected	yellow	1	70
286	bird4	non-infected	yellow	1	70
287	bird4	non-infected	yellow	1	80
288	bird4	non-infected	yellow	1	90
289	bird4	non-infected	yellow	1	100
290	bird4	non-infected	yellow	1	100
291	bird4	non-infected	yellow	1	110
292	bird4	non-infected	yellow	1	120
293	bird4	non-infected	yellow	1	120
294	bird4	non-infected	yellow	1	130
295	bird4	non-infected	yellow	1	150
296	bird4	non-infected	yellow	1	150
297	bird4	non-infected	yellow	1	150
298	bird4	non-infected	yellow	1	150
299	bird4	non-infected	yellow	1	180
300	bird4	non-infected	yellow	0	180
301	bird4	infected	red	1	10
302	bird4	infected	red	1	10
303	bird4	infected	red	1	10
304	bird4	infected	red	1	20
305	bird4	infected	red	1	20
306	bird4	infected	red	1	20
307	bird4	infected	red	1	20
308	bird4	infected	red	1	20
309	bird4	infected	red	1	20
310	bird4	infected	red	1	20
311	bird4	infected	red	1	20
312	bird4	infected	red	1	30
313	bird4	infected	red	1	30
314	bird4	infected	red	1	30
315	bird4	infected	red	1	30
316	bird4	infected	red	1	40
317	bird4	infected	red	1	40
318	bird4	infected	red	1	50
319	bird4	infected	red	1	60
320	bird4	infected	red	1	60
321	bird4	infected	red	1	60
322	bird4	infected	red	1	80
323	bird4	infected	red	1	90
324	bird4	infected	red	1	90
325	bird4	infected	red	1	90
326	bird4	infected	red	1	100
327	bird4	infected	red	1	100
328	bird4	infected	red	1	100
329	bird4	infected	red	1	110
330	bird4	infected	red	1	110
331	bird4	infected	red	1	110
332	bird4	infected	red	1	130
333	bird4	infected	red	1	140
334	bird4	infected	red	1	140
335	bird4	infected	red	1	150
336	bird4	infected	red	1	150
337	bird4	infected	red	1	150
338	bird4	infected	red	1	150
339	bird4	infected	red	1	170
340	bird4	infected	red	0	180
341	bird4	infected	red	0	180
342	bird4	infected	red	0	180
343	bird4	infected	red	0	180
344	bird4	infected	red	0	180
345	bird4	infected	red	0	180
346	bird4	infected	red	0	180
347	bird5	infected	yellow	1	10
348	bird5	infected	yellow	1	10
349	bird5	infected	yellow	1	20
350	bird5	infected	yellow	1	30
351	bird5	infected	yellow	1	30
352	bird5	infected	yellow	1	40
353	bird5	infected	yellow	1	50
354	bird5	infected	yellow	1	50
355	bird5	infected	yellow	1	50
356	bird5	infected	yellow	1	70
357	bird5	infected	yellow	1	90
358	bird5	infected	yellow	1	90
359	bird5	infected	yellow	1	90
360	bird5	infected	yellow	1	90
361	bird5	infected	yellow	1	100
362	bird5	infected	yellow	1	110
363	bird5	infected	yellow	1	110
364	bird5	infected	yellow	1	120
365	bird5	infected	yellow	1	130
366	bird5	infected	yellow	1	140
367	bird5	infected	yellow	1	150
368	bird5	infected	yellow	1	150
369	bird5	infected	yellow	1	160
370	bird5	infected	yellow	1	170
371	bird5	infected	yellow	1	170
372	bird5	infected	yellow	1	170
373	bird5	infected	yellow	1	180
374	bird5	infected	yellow	0	180
375	bird5	infected	yellow	0	180
376	bird5	infected	yellow	0	180
377	bird5	infected	yellow	0	180
378	bird5	infected	yellow	0	180
379	bird5	infected	yellow	0	180
380	bird5	infected	yellow	0	180
381	bird5	infected	yellow	0	180
382	bird5	infected	yellow	0	180
383	bird5	infected	yellow	0	180
384	bird5	infected	yellow	0	180
385	bird5	infected	yellow	0	180
386	bird5	infected	yellow	0	180
387	bird5	infected	yellow	0	180
388	bird5	infected	yellow	0	180
389	bird5	infected	yellow	0	180
390	bird5	non-infected	red	1	10
391	bird5	non-infected	red	1	10
392	bird5	non-infected	red	1	10
393	bird5	non-infected	red	1	20
394	bird5	non-infected	red	1	20
395	bird5	non-infected	red	1	20
396	bird5	non-infected	red	1	20
397	bird5	non-infected	red	1	20
398	bird5	non-infected	red	1	20
399	bird5	non-infected	red	1	20
400	bird5	non-infected	red	1	30
401	bird5	non-infected	red	1	30
402	bird5	non-infected	red	1	30
403	bird5	non-infected	red	1	30
404	bird5	non-infected	red	1	50
405	bird5	non-infected	red	1	60
406	bird5	non-infected	red	1	90
407	bird5	non-infected	red	1	100
408	bird5	non-infected	red	1	110
409	bird5	non-infected	red	1	120
410	bird5	non-infected	red	1	120
411	bird5	non-infected	red	1	140
412	bird5	non-infected	red	1	140
413	bird5	non-infected	red	1	160
414	bird5	non-infected	red	1	170
415	bird5	non-infected	red	1	170
416	bird5	non-infected	red	1	180
417	bird5	non-infected	red	0	180
418	bird5	non-infected	red	0	180
419	bird5	non-infected	red	0	180
420	bird5	non-infected	red	0	180
421	bird5	non-infected	red	0	180
422	bird5	non-infected	red	0	180
423	bird5	non-infected	red	0	180
424	bird5	non-infected	red	0	180
425	bird5	non-infected	red	0	180
426	bird5	non-infected	red	0	180
427	bird5	non-infected	red	0	180
428	bird6	non-infected	yellow	1	10
429	bird6	non-infected	yellow	1	10
430	bird6	non-infected	yellow	1	10
431	bird6	non-infected	yellow	1	10
432	bird6	non-infected	yellow	1	10
433	bird6	non-infected	yellow	1	20
434	bird6	non-infected	yellow	1	20
435	bird6	non-infected	yellow	1	20
436	bird6	non-infected	yellow	1	20
437	bird6	non-infected	yellow	1	20
438	bird6	non-infected	yellow	1	20
439	bird6	non-infected	yellow	1	30
440	bird6	non-infected	yellow	1	30
441	bird6	non-infected	yellow	1	30
442	bird6	non-infected	yellow	1	40
443	bird6	non-infected	yellow	1	50
444	bird6	non-infected	yellow	1	50
445	bird6	non-infected	yellow	1	50
446	bird6	non-infected	yellow	1	50
447	bird6	non-infected	yellow	1	60
448	bird6	non-infected	yellow	1	60
449	bird6	non-infected	yellow	1	80
450	bird6	non-infected	yellow	1	80
451	bird6	non-infected	yellow	1	80
452	bird6	non-infected	yellow	1	90
453	bird6	non-infected	yellow	1	90
454	bird6	non-infected	yellow	1	90
455	bird6	non-infected	yellow	1	110
456	bird6	non-infected	yellow	1	120
457	bird6	non-infected	yellow	1	120
458	bird6	non-infected	yellow	1	130
459	bird6	non-infected	yellow	1	140
460	bird6	non-infected	yellow	1	140
461	bird6	non-infected	yellow	1	140
462	bird6	non-infected	yellow	1	170
463	bird6	non-infected	yellow	1	170
464	bird6	non-infected	yellow	1	180
465	bird6	non-infected	yellow	0	180
466	bird6	non-infected	yellow	0	180
467	bird6	non-infected	yellow	0	180
468	bird6	non-infected	yellow	0	180
469	bird6	non-infected	yellow	0	180
470	bird6	infected	red	1	10
471	bird6	infected	red	1	10
472	bird6	infected	red	1	10
473	bird6	infected	red	1	10
474	bird6	infected	red	1	20
475	bird6	infected	red	1	20
476	bird6	infected	red	1	20
477	bird6	infected	red	1	20
478	bird6	infected	red	1	20
479	bird6	infected	red	1	30
480	bird6	infected	red	1	40
481	bird6	infected	red	1	50
482	bird6	infected	red	1	50
483	bird6	infected	red	1	60
484	bird6	infected	red	1	60
485	bird6	infected	red	1	60
486	bird6	infected	red	1	70
487	bird6	infected	red	1	70
488	bird6	infected	red	1	90
489	bird6	infected	red	1	90
490	bird6	infected	red	1	90
491	bird6	infected	red	1	90
492	bird6	infected	red	1	100
493	bird6	infected	red	1	100
494	bird6	infected	red	1	110
495	bird6	infected	red	1	110
496	bird6	infected	red	1	110
497	bird6	infected	red	1	120
498	bird6	infected	red	1	120
499	bird6	infected	red	1	120
500	bird6	infected	red	1	120
501	bird6	infected	red	1	130
502	bird6	infected	red	1	130
503	bird6	infected	red	1	140
504	bird6	infected	red	1	150
505	bird6	infected	red	1	150
506	bird6	infected	red	1	150
507	bird6	infected	red	1	160
508	bird6	infected	red	1	180
509	bird6	infected	red	0	180
510	bird6	infected	red	0	180
511	bird6	infected	red	0	180
512	bird6	infected	red	0	180
513	bird6	infected	red	0	180
514	bird6	infected	red	0	180
