# Supplementary material for: Avian malaria alters the dynamics of blood feeding in Culex pipiens mosquitoes
Source: Malar J. 2019 Mar 15;18:82. doi: 10.1186/s12936-019-2690-5 (PMC6420798; doi:10.1186/s12936-019-2690-5)
Supplement: Supplementary file 5 — Additional file 5. Data indicates the blood meal size of blood fed mosquitoes (optical density values). [file 12936_2019_2690_MOESM5_ESM.txt]

mosquito	size	bird	time	infection	DO
1A1	3436	bird1	10	uninfected	0,1201
1B1	3169	bird1	20	uninfected	0,0391
1C1	3384	bird1	20	uninfected	0,1665
1D1	3212	bird1	20	uninfected	0,2551
1E1	3305	bird1	20	uninfected	0,1657
1F1	3193	bird1	20	uninfected	0,1453
1G1	3590	bird1	20	infected	0,1748
1H1	3188	bird1	20	infected	0,2466
1A2	3080	bird1	20	infected	0,1973
1B2	3350	bird1	20	infected	0,2277
1C2	3347	bird1	20	infected	0,2350
1D2	3174	bird1	30	uninfected	0,2579
1E2	3414	bird1	30	uninfected	0,2889
1F2	3169	bird1	30	uninfected	0,0483
1G2	3323	bird1	30	uninfected	0,2386
1H2	3289	bird1	30	uninfected	0,2255
1A3	3363	bird1	30	uninfected	0,2628
1B3	3277	bird1	30	infected	0,1100
1C3	3303	bird1	30	infected	0,2592
1D3	3357	bird1	40	uninfected	0,1289
1E3	3365	bird1	40	infected	0,1935
1F3	3388	bird1	50	uninfected	0,3037
1G3	3312	bird1	50	uninfected	0,2637
1H3	3563	bird1	50	infected	0,0985
1A4	3261	bird1	50	infected	0,1712
1B4	3488	bird1	50	infected	0,1625
1C4	3436	bird1	60	uninfected	0,2495
1D4	3255	bird1	60	uninfected	0,2548
1E4	3181	bird1	60	uninfected	0,2297
1F4	3195	bird1	60	infected	0,3065
1G4	3050	bird1	60	infected	0,0947
1H4	3225	bird1	60	infected	0,3265
1A5	3276	bird1	70	uninfected	0,0623
1B5	3620	bird1	80	uninfected	0,0065
1C5	3216	bird1	80	uninfected	0,0541
1D5	3292	bird1	80	uninfected	0,1816
1E5	3531	bird1	90	uninfected	0,1005
1F5	3378	bird1	90	uninfected	0,1108
1G5	3208	bird1	90	infected	0,0694
1H5	3188	bird1	90	infected	0,0418
1A6	3229	bird1	90	infected	0,1033
1B6	3246	bird1	100	uninfected	0,2000
1C6	3260	bird1	100	infected	0,2221
1D6	3497	bird1	100	infected	0,2255
1E6	3514	bird1	100	infected	0,0441
1F6	3234	bird1	100	infected	0,1603
1G6	3409	bird1	110	uninfected	0,2129
1H6	3420	bird1	110	uninfected	0,2714
1A7	3486	bird1	110	infected	0,1051
1B7	3157	bird1	110	infected	0,2418
1C7	3526	bird1	110	infected	0,0626
1D7	3149	bird1	110	infected	0,1272
1E7	3381	bird1	110	infected	0,2334
1F7	3325	bird1	120	uninfected	0,2651
1G7	3488	bird1	120	uninfected	0,2619
1H7	3163	bird1	120	uninfected	0,2737
1A8	3393	bird1	120	infected	0,2051
1B8	3276	bird1	130	uninfected	0,1296
1C8	3341	bird1	130	uninfected	0,2731
1D8	3254	bird1	130	infected	0,2483
1E8	3245	bird1	140	uninfected	0,0673
1F8	3305	bird1	140	infected	0,1709
1G8	3539	bird1	140	infected	0,1737
1H8	3441	bird1	140	infected	0,2776
1A9	3568	bird1	140	infected	0,0530
1B9	3348	bird1	150	uninfected	0,2563
1C9	3199	bird1	150	infected	0,0366
1D9	3017	bird1	150	infected	0,1695
1E9	3303	bird1	150	uninfected	0,1408
1F9	3297	bird1	150	infected	0,2405
1G9	3392	bird1	160	infected	0,0688
1H9	3551	bird1	170	uninfected	0,1255
1A10	3463	bird1	180	uninfected	0,1999
1B10	3387	bird2	10	infected	0,0849
1C10	3453	bird2	10	uninfected	0,0782
1D10	3205	bird2	20	infected	0,2355
1E10	3317	bird2	20	infected	0,2540
1F10	3626	bird2	20	infected	0,3196
1G10	3286	bird2	20	infected	0,1245
1H10	3437	bird2	20	uninfected	0,3066
1A11	3545	bird2	20	uninfected	0,2697
1B11	3356	bird2	20	uninfected	0,2948
1C11	3203	bird2	20	uninfected	0,2344
1D11	3618	bird2	20	uninfected	0,3221
1E11	3392	bird2	30	infected	0,2685
1F11	3432	bird2	30	infected	0,2946
1G11	3230	bird2	30	uninfected	0,2371
1H11	3240	bird2	30	uninfected	0,3335
1A12	3411	bird2	30	uninfected	0,3102
1B12	3423	bird2	40	uninfected	0,2473
1C12	3361	bird2	40	uninfected	0,1177
1D12	3212	bird2	60	infected	0,1979
1E12	3211	bird2	60	infected	0,2391
1F12	3474	bird2	60	infected	0,2597
1G12	3087	bird2	60	infected	0,2924
1H12	3133	bird2	60	uninfected	0,1524
2A1	2913	bird2	60	uninfected	0,2056
2B1	3148	bird2	70	infected	0,2254
2C1	3397	bird2	70	uninfected	0,1980
2D1	3364	bird2	70	uninfected	0,1655
2E1	3305	bird2	90	infected	0,2298
2F1	3414	bird2	90	uninfected	0,2772
2G1	3290	bird2	90	uninfected	0,2395
2H1	3345	bird2	90	uninfected	0,0908
2A2	3453	bird2	90	uninfected	0,1461
2B2	3249	bird2	100	infected	0,2138
2C2	3359	bird2	100	infected	0,1617
2D2	3383	bird2	100	infected	0,2861
2E2	3036	bird2	100	uninfected	0,1617
2F2	3392	bird2	100	uninfected	0,3036
2G2	3342	bird2	100	uninfected	0,2842
2H2	3503	bird2	110	infected	0,2131
2A3	3258	bird2	110	infected	0,1808
2B3	3295	bird2	110	infected	0,1224
2C3	3105	bird2	110	infected	0,1081
2D3	3169	bird2	110	uninfected	0,1674
2E3	3430	bird2	110	uninfected	0,3029
2F3	3538	bird2	120	infected	0,1845
2G3	3082	bird2	120	infected	0,0442
2H3	3293	bird2	120	infected	0,0789
2A4	3348	bird2	120	uninfected	0,2092
2B4	3265	bird2	120	uninfected	0,2151
2C4	3271	bird2	120	uninfected	0,1643
2D4	3348	bird2	130	infected	0,1813
2E4	3415	bird2	130	infected	0,2371
2F4	2991	bird2	130	infected	0,1991
2G4	3210	bird2	130	uninfected	0,2435
2H4	3380	bird2	140	infected	0,2832
2A5	3231	bird2	140	infected	0,2521
2B5	3508	bird2	140	infected	0,1658
2C5	3036	bird2	150	infected	0,0033
2D5	3199	bird2	150	infected	0,2611
2E5	3235	bird2	150	uninfected	0,2745
2F5	3234	bird2	160	uninfected	0,3613
2G5	3219	bird2	170	infected	0,1577
2H5	3425	bird2	170	uninfected	0,0412
2A6	3398	bird2	180	uninfected	0,2593
2B6	3302	bird3	10	uninfected	0,2510
2C6	3203	bird3	10	uninfected	0,2041
2D6	3258	bird3	10	uninfected	0,1898
2E6	3369	bird3	10	uninfected	0,2759
2F6	3157	bird3	20	uninfected	0,2283
2G6	3454	bird3	20	uninfected	0,1685
2H6	3082	bird3	20	uninfected	0,2914
2A7	3095	bird3	20	infected	0,0168
2B7	3144	bird3	20	infected	0,1751
2C7	3405	bird3	20	infected	0,1939
2E7	3161	bird3	30	uninfected	0,2291
2F7	3210	bird3	30	uninfected	0,2438
2G7	2911	bird3	30	uninfected	0,1858
2H7	2965	bird3	30	uninfected	0,2360
2A8	3054	bird3	30	uninfected	0,1460
2B8	3450	bird3	30	infected	0,2385
2C8	3198	bird3	30	infected	0,1293
2D8	3395	bird3	30	infected	0,2232
2E8	3421	bird3	30	infected	0,1421
2F8	3126	bird3	30	infected	0,2226
2G8	3355	bird3	30	infected	0,3035
2H8	3249	bird3	40	uninfected	0,2913
2A9	3097	bird3	50	uninfected	0,1489
2B9	3248	bird3	50	infected	0,2282
2C9	3256	bird3	50	infected	0,2145
2D9	3318	bird3	60	uninfected	0,2108
2E9	3369	bird3	60	uninfected	0,2713
2F9	3339	bird3	60	uninfected	0,2704
2G9	3314	bird3	60	uninfected	0,3126
2H9	3405	bird3	60	uninfected	0,2736
2A10	3382	bird3	60	uninfected	0,2958
2B10	3242	bird3	60	infected	0,2281
2C10	3279	bird3	60	infected	0,2057
2D10	2872	bird3	60	infected	0,2015
2E10	3339	bird3	60	infected	0,2823
2F10	3045	bird3	70	uninfected	0,1767
2G10	3557	bird3	70	infected	0,2926
2H10	3433	bird3	70	infected	0,2997
2A11	3396	bird3	70	infected	0,1550
2B11	3318	bird3	70	infected	0,2027
2C11	3269	bird3	70	infected	0,1747
2D11	3274	bird3	80	uninfected	0,3101
2E11	3447	bird3	80	uninfected	0,2882
2F11	3458	bird3	80	uninfected	0,2785
2G11	3220	bird3	80	infected	0,1715
2H11	3311	bird3	90	infected	0,1561
2A12	3114	bird3	90	infected	0,1346
2B12	3394	bird3	90	infected	0,2152
2D12	3146	bird3	110	uninfected	0,2557
2E12	3520	bird3	110	uninfected	0,2069
2F12	3327	bird3	110	uninfected	0,1368
2G12	3271	bird3	110	infected	0,2080
2H12	3476	bird3	120	infected	0,2788
3A1	3228	bird3	120	infected	0,2638
3B1	3490	bird3	120	infected	0,2083
3C1	3237	bird3	130	infected	0,1870
3D1	3295	bird3	130	infected	0,2197
3E1	3463	bird3	130	infected	0,2530
3F1	3291	bird3	130	infected	0,3340
3G1	3415	bird3	130	infected	0,2977
3H1	3213	bird3	140	uninfected	0,2416
3A2	3492	bird3	140	infected	0,1214
3B2	3136	bird3	140	infected	0,2470
3C2	3194	bird3	140	infected	0,1784
3D2	3338	bird3	150	uninfected	0,2160
3E2	3134	bird3	150	infected	0,1928
3F2	3341	bird3	170	infected	0,0895
3G2	3241	bird3	180	uninfected	0,2715
3H2	3393	bird3	180	infected	0,2361
3A3	3453	bird4	10	infected	0,2045
3B3	3402	bird4	10	infected	0,1522
3C3	3158	bird4	10	infected	0,2487
3D3	3556	bird4	20	infected	0,3252
3E3	3401	bird4	20	infected	0,2567
3F3	3195	bird4	20	infected	0,2881
3G3	3374	bird4	20	infected	0,3403
3H3	3419	bird4	20	infected	0,2660
3A4	3174	bird4	20	infected	0,2036
3B4	3352	bird4	20	infected	0,2189
3C4	3309	bird4	20	uninfected	0,2362
3D4	3398	bird4	20	uninfected	0,2999
3E4	3186	bird4	20	uninfected	0,2423
3F4	3386	bird4	20	uninfected	0,2866
3G4	2975	bird4	20	uninfected	0,2648
3H4	3238	bird4	20	uninfected	0,3455
3A5	3159	bird4	20	uninfected	0,2422
3B5	3104	bird4	20	uninfected	0,2772
3C5	3305	bird4	20	uninfected	0,2226
3D5	3307	bird4	30	infected	0,3842
3E5	3111	bird4	30	infected	0,3204
3F5	3268	bird4	30	infected	0,2584
3G5	3521	bird4	30	infected	0,0660
3H5	3438	bird4	30	uninfected	0,3145
3A6	3369	bird4	30	uninfected	0,2140
3B6	3252	bird4	30	uninfected	0,3485
3C6	3182	bird4	30	uninfected	0,3324
3D6	3178	bird4	30	uninfected	0,2633
3E6	3424	bird4	40	infected	0,3183
3F6	3240	bird4	40	infected	0,2762
3G6	3352	bird4	40	uninfected	0,2513
3H6	3455	bird4	50	infected	0,0154
3A7	3300	bird4	50	uninfected	0,1000
3B7	3320	bird4	50	uninfected	0,0829
3C7	3365	bird4	60	infected	0,3015
3D7	3307	bird4	60	infected	0,3321
3E7	3166	bird4	60	infected	0,3201
3F7	3195	bird4	60	uninfected	0,2615
3G7	3259	bird4	60	uninfected	0,1588
3H7	3261	bird4	60	uninfected	0,2402
3A8	3151	bird4	60	uninfected	0,1322
3B8	3308	bird4	60	uninfected	0,2069
3C8	3415	bird4	60	uninfected	0,2617
3D8	3271	bird4	70	uninfected	0,2979
3E8	3370	bird4	70	uninfected	0,2932
3F8	3391	bird4	80	infected	0,0330
3G8	3394	bird4	80	uninfected	0,1537
3H8	3004	bird4	90	infected	0,0958
3A9	3147	bird4	90	infected	0,2381
3B9	3297	bird4	90	infected	0,2147
3C9	3206	bird4	90	uninfected	0,1464
3D9	3287	bird4	100	infected	0,2622
3E9	3241	bird4	100	infected	0,1945
3F9	3225	bird4	100	uninfected	0,0107
3G9	3330	bird4	100	uninfected	0,3163
3H9	3370	bird4	100	uninfected	0,1158
3A10	3331	bird4	110	infected	0,1258
3B10	3309	bird4	110	infected	0,2193
3C10	3013	bird4	110	infected	0,2281
3D10	3440	bird4	110	uninfected	0,2717
3E10	3375	bird4	120	uninfected	0,2598
3F10	3478	bird4	120	uninfected	0,2034
3G10	3351	bird4	120	infected	0,2684
3H10	3169	bird4	130	uninfected	0,3278
3B11	3478	bird4	140	infected	0,2486
3C11	3440	bird4	150	infected	0,1507
3D11	3393	bird4	150	infected	0,4305
3E11	3727	bird4	150	infected	0,3574
3F11	3412	bird4	150	infected	0,0804
3G11	3422	bird4	150	uninfected	0,3984
3H11	3435	bird4	150	uninfected	0,3029
3A12	3496	bird4	150	uninfected	0,3250
3B12	3356	bird4	150	uninfected	0,2172
3C12	3364	bird4	170	infected	0,2543
3D12	3415	bird4	180	uninfected	0,3218
3E12	3581	bird5	10	uninfected	0,3023
3F12	3372	bird5	10	uninfected	0,3087
3G12	3230	bird5	10	uninfected	0,2524
3H12	3351	bird5	10	uninfected	0,0926
4A1	3534	bird5	10	uninfected	0,2058
4B1	3204	bird5	10	uninfected	0,1166
4C1	3205	bird5	10	infected	0,1899
4D1	3268	bird5	10	infected	0,2565
4E1	3334	bird5	20	uninfected	0,2452
4F1	3152	bird5	20	uninfected	0,1816
4G1	2989	bird5	20	uninfected	0,2233
4H1	3417	bird5	20	uninfected	0,2431
4A2	3443	bird5	20	uninfected	0,1687
4B2	3534	bird5	20	uninfected	0,2695
4C2	3458	bird5	20	uninfected	0,2430
4D2	3535	bird5	20	infected	0,1782
4E2	3180	bird5	30	uninfected	0,1676
4F2	3288	bird5	30	infected	0,1868
4G2	3319	bird5	30	infected	0,1381
4H2	3165	bird5	40	infected	0,1909
4A3	3476	bird5	50	uninfected	0,2402
4B3	3190	bird5	50	infected	0,1924
4C3	3322	bird5	50	infected	0,2698
4D3	2894	bird5	50	infected	0,2285
4E3	3344	bird5	60	uninfected	0,2326
4F3	3333	bird5	70	infected	0,1052
4G3	3321	bird5	90	uninfected	0,2228
4H3	3307	bird5	90	infected	0,2954
4A4	3410	bird5	90	infected	0,2913
4B4	3405	bird5	90	infected	0,2135
4C4	3383	bird5	90	infected	0,1971
4D4	3563	bird5	100	uninfected	0,1520
4E4	3331	bird5	100	infected	0,2325
4F4	3418	bird5	110	uninfected	0,1309
4G4	3322	bird5	110	infected	0,0839
4H4	3205	bird5	110	infected	0,1579
4A5	3548	bird5	120	uninfected	0,3254
4B5	3268	bird5	120	uninfected	0,2587
4C5	3312	bird5	120	infected	0,1361
4D5	3424	bird5	130	infected	0,1815
4E5	3326	bird5	150	infected	0,2735
4F5	3318	bird5	150	infected	0,2656
4G5	3408	bird5	160	uninfected	0,1708
4H5	3254	bird5	160	infected	0,2432
4A6	3365	bird5	170	uninfected	0,2169
4B6	3035	bird5	170	uninfected	0,1581
4C6	3163	bird5	170	infected	0,1817
4D6	3268	bird5	170	infected	0,2366
4E6	3188	bird5	170	infected	0,1620
4F6	3353	bird5	180	uninfected	0,2759
4G6	3260	bird5	180	infected	0,0761
4H6	3264	bird6	10	infected	0,1054
4A7	3100	bird6	10	infected	0,1921
4B7	3278	bird6	10	infected	0,2412
4C7	3416	bird6	10	uninfected	0,2123
4D7	3028	bird6	10	uninfected	0,2247
4E7	3462	bird6	10	uninfected	0,2790
4F7	3488	bird6	10	uninfected	0,3312
4G7	3257	bird6	10	uninfected	0,2358
4H7	3342	bird6	20	infected	0,2567
4A8	3345	bird6	20	infected	0,1962
4B8	3260	bird6	20	infected	0,2178
4C8	3344	bird6	20	infected	0,1420
4D8	3332	bird6	20	infected	0,2011
4E8	3305	bird6	20	uninfected	0,2598
4F8	3438	bird6	20	uninfected	0,2675
4G8	3477	bird6	20	uninfected	0,3318
4H8	3366	bird6	20	uninfected	0,1532
4A9	3472	bird6	20	uninfected	0,2812
4B9	3330	bird6	20	uninfected	0,2187
4C9	3369	bird6	30	infected	0,2485
4D9	3341	bird6	30	uninfected	0,3229
4E9	3219	bird6	30	uninfected	0,2235
4F9	3099	bird6	30	uninfected	0,2657
4G9	3177	bird6	40	infected	0,2370
4H9	3195	bird6	40	uninfected	0,1861
4A10	3312	bird6	50	infected	0,1430
4B10	3266	bird6	50	infected	0,2009
4C10	3475	bird6	50	uninfected	0,1636
4D10	3243	bird6	50	uninfected	0,0474
4E10	3255	bird6	50	uninfected	0,1581
4F10	3298	bird6	50	uninfected	0,1619
4G10	3377	bird6	60	infected	0,1560
4H10	3074	bird6	60	infected	0,1659
4A11	3434	bird6	60	infected	0,1124
4B11	3415	bird6	60	uninfected	0,3115
4C11	3323	bird6	60	uninfected	0,0622
4D11	3392	bird6	70	infected	0,0604
4E11	3325	bird6	70	infected	0,2256
4F11	3494	bird6	80	uninfected	0,3202
4G11	3494	bird6	80	uninfected	0,2716
4H11	3296	bird6	80	uninfected	0,1346
4A12	3312	bird6	90	infected	0,1753
4B12	3078	bird6	90	infected	0,0954
4C12	3251	bird6	90	infected	0,1995
4D12	3269	bird6	90	infected	0,2529
4E12	3375	bird6	90	uninfected	0,1941
4F12	3311	bird6	90	uninfected	0,1842
4G12	3478	bird6	90	uninfected	0,2276
4H12	3444	bird6	100	infected	0,1664
5A1	3325	bird6	100	infected	0,1161
5B1	3444	bird6	110	infected	0,1916
5C1	3510	bird6	110	infected	0,1457
5D1	3292	bird6	110	infected	0,2027
5E1	3252	bird6	110	uninfected	0,1896
5F1	3486	bird6	120	infected	0,1238
5G1	3465	bird6	120	infected	0,2230
5H1	3116	bird6	120	infected	0,1101
5A2	3267	bird6	120	infected	0,1555
5B2	3234	bird6	120	uninfected	0,0694
5C2	3348	bird6	120	uninfected	0,2418
5D2	3391	bird6	130	infected	0,1489
5E2	3331	bird6	130	infected	0,1325
5F2	3293	bird6	130	uninfected	0,1482
5G2	3336	bird6	140	infected	0,1810
5H2	3277	bird6	140	uninfected	0,1221
5A3	3294	bird6	140	uninfected	0,1655
5B3	3348	bird6	140	uninfected	0,2451
5C3	3287	bird6	140	uninfected	0,1770
5D3	3271	bird6	140	uninfected	0,0109
5E3	3371	bird6	140	uninfected	0,2173
5F3	3083	bird6	150	infected	0,1613
5G3	3205	bird6	150	infected	0,1679
5H3	3193	bird6	150	infected	0,1659
5B4	3419	bird6	170	uninfected	0,2136
5C4	3359	bird6	170	uninfected	0,1798
5D4	3321	bird6	180	infected	0,1685
5E4	3277	bird6	180	uninfected	0,1843
